# Supplementary material for: Real-time kinetics and high-resolution melt curves in single-molecule digital LAMP to differentiate and study specific and non-specific amplification
Source: Nucleic Acids Res. 2020 Feb 27;48(7):e42. doi: 10.1093/nar/gkaa099 (PMC7144905; doi:10.1093/nar/gkaa099)
Supplement: gkaa099_Supplemental_Files [file gkaa099_supplemental_files.zip]

Archive with 3 entries (3 files):
- Supplement_dLAMP_rev_1.8.20.pdf
- Video1_Bst2_4D_Plot.mp4
- Video2_Bst3_4D_Plot.mp4
